# Supplementary material for: Better soils for healthier lives? An econometric assessment of the link between soil nutrients and malnutrition in Sub-Saharan Africa
Source: PLoS One. 2019 Jan 17;14(1):e0210642. doi: 10.1371/journal.pone.0210642 (PMC6336299; doi:10.1371/journal.pone.0210642)
Supplement: S1 Dataset — (ZIP) [file pone.0210642.s001.zip]

Archive with 4 entries (4 files):
- 2 Generate micronutrient dummies.txt
- 3 Regression_with_factor_variables.txt
- data_SSA_soils_vs_development_final.csv
- Main_Commands.txt
