# Supplementary material for: Better soils for healthier lives? An econometric assessment of the link between soil nutrients and malnutrition in Sub-Saharan Africa
Source: PLoS One. 2019 Jan 17;14(1):e0210642. doi: 10.1371/journal.pone.0210642 (PMC6336299; doi:10.1371/journal.pone.0210642)
Supplement: S1 Dataset — (ZIP) [file pone.0210642.s001.zip › 2 Generate micronutrient dummies.txt]

* These are codes written for STATA!
* Generate additional dummies for each nutrient variable

* Dummy indicating quartile in which nutrient density falls (1: <25%; 2>25% & <50%; 3: >50% & <75%; 4: > 75%)
 xtile B_quart = B, nquantiles(4)
 xtile Ca_quart = Ca, nquantiles(4)
 xtile Cu_quart = Cu, nquantiles(4)
 xtile Fe_quart = Fe, nquantiles(4)
 xtile K_quart = K, nquantiles(4)
 xtile Mg_quart = Mg, nquantiles(4)
 xtile Mn_quart = Mn, nquantiles(4)
 xtile N_quart = N, nquantiles(4)
 xtile Zn_quart = Zn, nquantiles(4)


* Dummy indicating nutrient density in grid cell falls in lower quartile (<25%)
 generate byte B_low_quart = 0 
 replace B_low_quart = 1 if B_quart==1

 generate byte Ca_low_quart = 0 
 replace Ca_low_quart = 1 if Ca_quart==1
 
 generate byte Cu_low_quart = 0 
 replace Cu_low_quart = 1 if Cu_quart==1
 
 generate byte Fe_low_quart = 0 
 replace Fe_low_quart = 1 if Fe_quart==1
 
 generate byte K_low_quart = 0 
 replace K_low_quart = 1 if K_quart==1
 
 generate byte Mg_low_quart = 0 
 replace Mg_low_quart = 1 if Mg_quart==1
 
 generate byte Mn_low_quart = 0 
 replace Mn_low_quart = 1 if Mn_quart==1
 
 generate byte N_low_quart = 0 
 replace N_low_quart = 1 if N_quart==1
 
 generate byte Zn_low_quart = 0 
 replace Zn_low_quart = 1 if Zn_quart==1
 
 
* Dummy indicating nutrient density in grid cell falls below median (<50% observations)
 generate byte B_below_med = 0 
 replace B_below_med = 1 if B_quart<3

 generate byte Ca_below_med = 0 
 replace Ca_below_med = 1 if Ca_quart<3
 
 generate byte Cu_below_med = 0 
 replace Cu_below_med = 1 if Cu_quart<3
 
 generate byte Fe_below_med = 0 
 replace Fe_below_med = 1 if Fe_quart<3
 
 generate byte K_below_med = 0 
 replace K_below_med = 1 if K_quart<3
 
 generate byte Mg_below_med = 0 
 replace Mg_below_med = 1 if Mg_quart<3
 
 generate byte Mn_below_med = 0 
 replace Mn_below_med = 1 if Mn_quart<3
 
 generate byte N_below_med = 0 
 replace N_below_med = 1 if N_quart<3
 
 generate byte Zn_below_med = 0 
 replace Zn_below_med = 1 if Zn_quart<3 
 
* Dummy indicating nutrient density in grid cell falls in upper quartile (>75% observations)
 generate byte B_upper_quart = 0 
 replace B_upper_quart = 1 if B_quart==4

 generate byte Ca_upper_quart = 0 
 replace Ca_upper_quart = 1 if Ca_quart==4
 
 generate byte Cu_upper_quart = 0 
 replace Cu_upper_quart = 1 if Cu_quart==4
 
 generate byte Fe_upper_quart = 0 
 replace Fe_upper_quart = 1 if Fe_quart==4
 
 generate byte K_upper_quart = 0 
 replace K_upper_quart = 1 if K_quart==4
 
 generate byte Mg_upper_quart = 0 
 replace Mg_upper_quart = 1 if Mg_quart==4
 
 generate byte Mn_upper_quart = 0 
 replace Mn_upper_quart = 1 if Mn_quart==4
 
 generate byte N_upper_quart = 0 
 replace N_upper_quart = 1 if N_quart==4
 
 generate byte Zn_upper_quart = 0 
 replace Zn_upper_quart = 1 if Zn_quart==4 
 
*Interaction effects Iron Zinc with malaria incidences
 generate byte Fe_below_med_Malaria = Fe_below_med * malaria 
 
 generate byte Fe_low_quart_Malaria = Fe_low_quart * malaria 

 generate byte Zn_below_med_Malaria = Zn_below_med * malaria 
 
 generate byte Zn_low_quart_Malaria = Zn_low_quart * malaria 
 
*Interaction effects Iron and Zinc with malaria incidences (level variables)
  
 generate byte Fe_Malaria = Fe * malaria 
 
 generate byte Zn_Malaria = Zn * malaria 
  
*Destring country
 encode(country), generate (country2)

*Drop non-relevant observations
 drop if country2==1 /*Algeria*/
 drop if country2==14 /*Egypt*/
 drop if country2==27 /*Libya*/
 drop if country2==33 /*country not defined NA*/
 drop if country2==49 /*Western Sahara*/
 
*Dummy landlocked country
 generate byte Landlocked = 0
 replace Landlocked = 1 if country2 == 5  /*Burkina Faso*/
 replace Landlocked = 1 if country2 == 6  /*Burundi*/
 replace Landlocked = 1 if country2 == 9  /*Central African Republic*/
 replace Landlocked = 1 if country2 == 10 /*Chad*/
 replace Landlocked = 1 if country2 == 17 /*Ethiopia*/
 replace Landlocked = 1 if country2 == 25 /*Lesotho*/
 replace Landlocked = 1 if country2 == 29 /*Malawi*/
 replace Landlocked = 1 if country2 == 30 /*Mali*/
 replace Landlocked = 1 if country2 == 35 /*Niger*/
 replace Landlocked = 1 if country2 == 38 /*Rwanda*/
 replace Landlocked = 1 if country2 == 43 /*South Sudan*/
 replace Landlocked = 1 if country2 == 45 /*Swaziland*/
 replace Landlocked = 1 if country2 == 50 /*Zambia*/
 replace Landlocked = 1 if country2 == 51 /*Zimbabwe*/
  
*Rename malaria stability label
 label variable malaria "malaria stability index"
 
*Generate logs
 generate byte ln_pop = log(pop)
 generate byte ln_capDist = log(capDist)
 generate byte ln_coastDistOwn = log(coastDistOwn)
 generate byte ln_coastDistNear = log(coastDistNear)
 generate byte ln_coastDistNearOwn = log(coastDistNearOwn)
 generate byte ln_borderDist = log(borderDist)
  
*Factor analysis on nutrient data  
 factor  B Ca Cu Fe K Mg Mn N ORCDRC Zn
 rotate

 predict Cu_Mn_Zn Ca_Mg N_ORCDRC

 generate byte Cu_Mn_Zn_Malaria 	= Cu_Mn_Zn * malaria 
 generate byte Ca_Mg_Malaria 		= Ca_Mg * malaria 
 generate byte N_ORCDRC_Malaria 	= N_ORCDRC * malaria 
 
ssc install outreg2


* End of sub-file
