# Supplementary material for: Better soils for healthier lives? An econometric assessment of the link between soil nutrients and malnutrition in Sub-Saharan Africa
Source: PLoS One. 2019 Jan 17;14(1):e0210642. doi: 10.1371/journal.pone.0210642 (PMC6336299; doi:10.1371/journal.pone.0210642)
Supplement: S1 Dataset — (ZIP) [file pone.0210642.s001.zip › 3 Regression_with_factor_variables.txt]

*These are codes written for STATA!

*Regress (1):  nutrient level variables - no clustering on country or precolonial institutions
*Regress (2):  nutrient level variables - nutrients interact with malaria - no clustering on country or precolonial institutions
*Regress (3): nutrient level variables - nutrients interact with malaria - clustering at country and cultural group
*Regress (4): nutrient level variables - nutrients interact with malaria - clustering at country and regional level
*Regress (5): nutrient level variables - nutrients interact with malaria - clustering at country and regional level - light dummy
*Regress (6): nutrient level variables - nutrients interact with malaria - clustering at country and regional level - light dummy - geographic controls
*Regress (7): nutrient level variables - nutrients interact with malaria - clustering at country and regional level - light dummy - location controls

set more off

use "C:\data_SSA_soils_vs_development_more_dummies_final.dta", clear
ssc install outreg2
ssc install reghdfe
ssc install tuples
generate byte constant=1
set level 90, permanently

*Regress (1):  nutrient level variables - no clustering on country or precolonial institutions
reg  childMort Cu_Mn_Zn Ca_Mg N_ORCDRC hierarchy malaria ln_pop nightTime 
est store Model1a

reg  childStunt Cu_Mn_Zn Ca_Mg N_ORCDRC hierarchy malaria ln_pop nightTime 
est store Model1b

reg  childWast Cu_Mn_Zn Ca_Mg N_ORCDRC hierarchy malaria ln_pop nightTime 
est store Model1c

reg  childUnder Cu_Mn_Zn Ca_Mg N_ORCDRC hierarchy malaria ln_pop nightTime 
est store Model1d

outreg2 [Model1a Model1b Model1c Model1d] using "C:\Reg1_Nutrient_Factors.doc", replace


*Regress (2):  nutrient level variables - nutrients interact with malaria - no clustering on country or precolonial institutions
reg  childMort Cu_Mn_Zn c.Cu_Mn_Zn#c.malaria Ca_Mg c.Ca_Mg#c.malaria N_ORCDRC c.N_ORCDRC#c.malaria hierarchy malaria ln_pop nightTime 
est store Model2a

reg  childStunt Cu_Mn_Zn c.Cu_Mn_Zn#c.malaria Ca_Mg c.Ca_Mg#c.malaria N_ORCDRC c.N_ORCDRC#c.malaria hierarchy malaria ln_pop nightTime 
est store Model2b

reg  childWast Cu_Mn_Zn c.Cu_Mn_Zn#c.malaria Ca_Mg c.Ca_Mg#c.malaria N_ORCDRC c.N_ORCDRC#c.malaria hierarchy malaria ln_pop nightTime 
est store Model2c

reg  childUnder Cu_Mn_Zn c.Cu_Mn_Zn#c.malaria Ca_Mg c.Ca_Mg#c.malaria N_ORCDRC c.N_ORCDRC#c.malaria hierarchy malaria ln_pop nightTime 
est store Model2d

outreg2 [Model2a Model2b Model2c Model2d] using "C:\Reg2_Nutrient_Factors.doc", replace

* Regress (3): nutrient level variables - nutrients interact with malaria - clustering at country and cultural group
reghdfe  childMort Cu_Mn_Zn c.Cu_Mn_Zn#c.malaria Ca_Mg c.Ca_Mg#c.malaria N_ORCDRC c.N_ORCDRC#c.malaria hierarchy malaria ln_pop nightTime, absorb(constant) vce(cluster culture country2)
est store Model3a

reghdfe  childStunt Cu_Mn_Zn c.Cu_Mn_Zn#c.malaria Ca_Mg c.Ca_Mg#c.malaria N_ORCDRC c.N_ORCDRC#c.malaria hierarchy malaria ln_pop nightTime, absorb(constant) vce(cluster culture country2)
est store Model3b

reghdfe  childWast Cu_Mn_Zn c.Cu_Mn_Zn#c.malaria Ca_Mg c.Ca_Mg#c.malaria N_ORCDRC c.N_ORCDRC#c.malaria hierarchy malaria ln_pop nightTime, absorb(constant) vce(cluster culture country2)
est store Model3c

reghdfe  childUnder Cu_Mn_Zn c.Cu_Mn_Zn#c.malaria Ca_Mg c.Ca_Mg#c.malaria N_ORCDRC c.N_ORCDRC#c.malaria hierarchy malaria ln_pop nightTime, absorb(constant) vce(cluster culture country2)
est store Model3d

outreg2 [Model3a Model3b Model3c Model3d] using "C:\\Reg3_Nutrient_Factors.doc", replace

* Regress (4): nutrient level variables - nutrients interact with malaria - clustering at country and regional level
reghdfe  childMort Cu_Mn_Zn c.Cu_Mn_Zn#c.malaria Ca_Mg c.Ca_Mg#c.malaria N_ORCDRC c.N_ORCDRC#c.malaria hierarchy malaria ln_pop nightTime, absorb(constant) vce(cluster regionCode country2)
est store Model4a

reghdfe  childStunt Cu_Mn_Zn c.Cu_Mn_Zn#c.malaria Ca_Mg c.Ca_Mg#c.malaria N_ORCDRC c.N_ORCDRC#c.malaria hierarchy malaria ln_pop nightTime, absorb(constant) vce(cluster regionCode country2)
est store Model4b

reghdfe  childWast Cu_Mn_Zn c.Cu_Mn_Zn#c.malaria Ca_Mg c.Ca_Mg#c.malaria N_ORCDRC c.N_ORCDRC#c.malaria hierarchy malaria ln_pop nightTime, absorb(constant) vce(cluster regionCode country2)
est store Model4c

reghdfe  childUnder Cu_Mn_Zn c.Cu_Mn_Zn#c.malaria Ca_Mg c.Ca_Mg#c.malaria N_ORCDRC c.N_ORCDRC#c.malaria hierarchy malaria ln_pop nightTime, absorb(constant) vce(cluster regionCode country2)
est store Model4d

outreg2 [Model4a Model4b Model4c Model4d] using "C:\Reg4_Nutrient_Factors.doc", replace

*Regress (4.2): nutrient level variables - no controls

reghdfe  childMort Cu_Mn_Zn  Ca_Mg N_ORCDRC , absorb(constant) vce(cluster regionCode country2)
est store Model42a

reghdfe  childStunt Cu_Mn_Zn  Ca_Mg N_ORCDRC, absorb(constant) vce(cluster regionCode country2)
est store Model42b

reghdfe  childWast Cu_Mn_Zn Ca_Mg N_ORCDRC , absorb(constant) vce(cluster regionCode country2)
est store Model42c

reghdfe  childUnder Cu_Mn_Zn Ca_Mg N_ORCDRC, absorb(constant) vce(cluster regionCode country2)
est store Model42d

outreg2 [Model42a Model42b Model42c Model42d] using "C:\Reg42_Nutrient_Factors.doc", replace

*Regress (4.3): nutrient level variables - nutrients interact with malaria - no controls

reghdfe  childMort Cu_Mn_Zn c.Cu_Mn_Zn#c.malaria Ca_Mg c.Ca_Mg#c.malaria N_ORCDRC c.N_ORCDRC#c.malaria malaria, absorb(constant) vce(cluster regionCode country2)
est store Model43a

reghdfe  childStunt Cu_Mn_Zn c.Cu_Mn_Zn#c.malaria Ca_Mg c.Ca_Mg#c.malaria N_ORCDRC c.N_ORCDRC#c.malaria malaria, absorb(constant) vce(cluster regionCode country2)
est store Model43b

reghdfe  childWast Cu_Mn_Zn c.Cu_Mn_Zn#c.malaria Ca_Mg c.Ca_Mg#c.malaria N_ORCDRC c.N_ORCDRC#c.malaria malaria, absorb(constant) vce(cluster regionCode country2)
est store Model43c

reghdfe  childUnder Cu_Mn_Zn c.Cu_Mn_Zn#c.malaria Ca_Mg c.Ca_Mg#c.malaria N_ORCDRC c.N_ORCDRC#c.malaria malaria, absorb(constant) vce(cluster regionCode country2)
est store Model43d

outreg2 [Model43a Model43b Model43c Model43d] using "C:\Reg43_Nutrient_Factors.doc", replace


*Regress (4.4): nutrient level variables - nutrients interact with malaria - bad controls omitted (population density, night time lighting, hierarchy)

reghdfe  childMort Cu_Mn_Zn c.Cu_Mn_Zn#c.malaria Ca_Mg c.Ca_Mg#c.malaria N_ORCDRC c.N_ORCDRC#c.malaria malaria ln_capDist ln_coastDistNear ln_borderDist Landlocked, absorb(constant) vce(cluster regionCode country2)
est store Model44a

reghdfe  childStunt Cu_Mn_Zn c.Cu_Mn_Zn#c.malaria Ca_Mg c.Ca_Mg#c.malaria N_ORCDRC c.N_ORCDRC#c.malaria malaria ln_capDist ln_coastDistNear ln_borderDist Landlocked, absorb(constant) vce(cluster regionCode country2)
est store Model44b

reghdfe  childWast Cu_Mn_Zn c.Cu_Mn_Zn#c.malaria Ca_Mg c.Ca_Mg#c.malaria N_ORCDRC c.N_ORCDRC#c.malaria malaria ln_capDist ln_coastDistNear ln_borderDist Landlocked, absorb(constant) vce(cluster regionCode country2)
est store Model44c

reghdfe  childUnder Cu_Mn_Zn c.Cu_Mn_Zn#c.malaria Ca_Mg c.Ca_Mg#c.malaria N_ORCDRC c.N_ORCDRC#c.malaria malaria ln_capDist ln_coastDistNear ln_borderDist Landlocked, absorb(constant) vce(cluster regionCode country2)
est store Model44d

outreg2 [Model44a Model44b Model44c Model44d] using "C:\Reg44_Nutrient_Factors.doc", replace

*Regress (4.5): nutrient level variables - nutrients interact with malaria - bad controls omitted (population density, night time lighting, hierarchy)

reghdfe  childMort Cu_Mn_Zn Ca_Mg N_ORCDRC malaria ln_capDist ln_coastDistNear ln_borderDist Landlocked, absorb(constant) vce(cluster regionCode country2)
est store Model45a

reghdfe  childStunt Cu_Mn_Zn Ca_Mg N_ORCDRC malaria ln_capDist ln_coastDistNear ln_borderDist Landlocked, absorb(constant) vce(cluster regionCode country2)
est store Model45b

reghdfe  childWast Cu_Mn_Zn Ca_Mg N_ORCDRC malaria ln_capDist ln_coastDistNear ln_borderDist Landlocked, absorb(constant) vce(cluster regionCode country2)
est store Model45c

reghdfe  childUnder Cu_Mn_Zn Ca_Mg N_ORCDRC malaria ln_capDist ln_coastDistNear ln_borderDist Landlocked, absorb(constant) vce(cluster regionCode country2)
est store Model45d

outreg2 [Model45a Model45b Model45c Model45d] using "C:\Reg45_Nutrient_Factors.doc", replace


* Regress (5): nutrient level variables - nutrients interact with malaria - clustering at country and regional level - light dummy
reghdfe  childMort Cu_Mn_Zn c.Cu_Mn_Zn#c.malaria Ca_Mg c.Ca_Mg#c.malaria N_ORCDRC c.N_ORCDRC#c.malaria hierarchy malaria ln_pop lightDum, absorb(constant) vce(cluster regionCode country2)
est store Model5a

reghdfe  childStunt Cu_Mn_Zn c.Cu_Mn_Zn#c.malaria Ca_Mg c.Ca_Mg#c.malaria N_ORCDRC c.N_ORCDRC#c.malaria hierarchy malaria ln_pop lightDum, absorb(constant) vce(cluster regionCode country2)
est store Model5b

reghdfe  childWast Cu_Mn_Zn c.Cu_Mn_Zn#c.malaria Ca_Mg c.Ca_Mg#c.malaria N_ORCDRC c.N_ORCDRC#c.malaria hierarchy malaria ln_pop lightDum, absorb(constant) vce(cluster regionCode country2)
est store Model5c

reghdfe  childUnder Cu_Mn_Zn c.Cu_Mn_Zn#c.malaria Ca_Mg c.Ca_Mg#c.malaria N_ORCDRC c.N_ORCDRC#c.malaria hierarchy malaria ln_pop lightDum, absorb(constant) vce(cluster regionCode country2)
est store Model5d

outreg2 [Model5a Model5b Model5c Model5d] using "C:\Reg5_Nutrient_Factors.doc", replace

* Regress (6): nutrient level variables - nutrients interact with malaria - clustering at country and regional level - light dummy - geographic controls
reghdfe  childMort Cu_Mn_Zn c.Cu_Mn_Zn#c.malaria Ca_Mg c.Ca_Mg#c.malaria N_ORCDRC c.N_ORCDRC#c.malaria hierarchy malaria ln_pop lightDum waterDum petroDum diamDum, absorb(constant) vce(cluster regionCode country2)
est store Model6a

reghdfe  childStunt Cu_Mn_Zn c.Cu_Mn_Zn#c.malaria Ca_Mg c.Ca_Mg#c.malaria N_ORCDRC c.N_ORCDRC#c.malaria hierarchy malaria ln_pop lightDum waterDum petroDum diamDum, absorb(constant) vce(cluster regionCode country2)
est store Model6b

reghdfe  childWast Cu_Mn_Zn c.Cu_Mn_Zn#c.malaria Ca_Mg c.Ca_Mg#c.malaria N_ORCDRC c.N_ORCDRC#c.malaria hierarchy malaria ln_pop lightDum waterDum petroDum diamDum, absorb(constant) vce(cluster regionCode country2)
est store Model6c

reghdfe  childUnder Cu_Mn_Zn c.Cu_Mn_Zn#c.malaria Ca_Mg c.Ca_Mg#c.malaria N_ORCDRC c.N_ORCDRC#c.malaria hierarchy malaria ln_pop lightDum waterDum petroDum diamDum, absorb(constant) vce(cluster regionCode country2)
est store Model6d

outreg2 [Model6a Model6b Model6c Model6d] using "C:\Reg6_Nutrient_Factors.doc", replace

* Regress (7): nutrient level variables - nutrients interact with malaria - clustering at country and regional level - light dummy - location controls

/* Child Mortality*/
reghdfe  childMort Cu_Mn_Zn Ca_Mg N_ORCDRC hierarchy malaria c.Cu_Mn_Zn#c.malaria c.Ca_Mg#c.malaria c.N_ORCDRC#c.malaria ln_pop lightDum ln_capDist ln_coastDistNear ln_borderDist Landlocked, absorb(constant) vce(cluster regionCode country2)
est store Model7a

margins,  dydx(Cu_Mn_Zn) at(malaria=(0(4)36)) post 
marginsplot, recast(line) recastci(rarea) title("Marginal effects (90% C.I.) on child mortality of more Cu, Mn, and Zn in soils ") yline(0) xline(0.41) xline(8.36) xline(18.15) xlabel(0.41 "<25% Percentile" 8.36 "Median" 18.15 ">75% Percentile") xtitle("""Malaria Stability Index") saving("Y:\Project\E555111_Scarcity_and_Resource_Efficiency\Data\Spatial analysis\Regression results\Factors\Mortality_CuMnZn.gph", replace)
est store Margins_CuMnZn_Mortality

reghdfe  childMort Cu_Mn_Zn Ca_Mg N_ORCDRC hierarchy malaria c.Cu_Mn_Zn#c.malaria c.Ca_Mg#c.malaria c.N_ORCDRC#c.malaria ln_pop lightDum ln_capDist ln_coastDistNear ln_borderDist Landlocked, absorb(constant) vce(cluster regionCode country2)

margins,  dydx(Ca_Mg) at(malaria=(0(4)36)) post
marginsplot, recast(line) recastci(rarea) title("Marginal effects (90% C.I.) on child mortality of more Ca and Mg in soils") yline(0) xline(0.41) xline(8.36) xline(18.15) xlabel(0.41 "<25% percentile" 8.36 "median" 18.15 ">75% percentile") saving("Y:\Project\E555111_Scarcity_and_Resource_Efficiency\Data\Spatial analysis\Regression results\Factors\Mortality_CaMg.gph", replace)
est store Margins_CaMg_Mortality

reghdfe  childMort Cu_Mn_Zn Ca_Mg N_ORCDRC hierarchy malaria c.Cu_Mn_Zn#c.malaria c.Ca_Mg#c.malaria c.N_ORCDRC#c.malaria ln_pop lightDum ln_capDist ln_coastDistNear ln_borderDist Landlocked, absorb(constant) vce(cluster regionCode country2)

margins,  dydx(N_ORCDRC) at(malaria=(0(4)36)) post
marginsplot, recast(line) recastci(rarea) title("Marginal effects (90% C.I.) on child mortality of more N and OMC in soils") yline(0) xline(0.41) xline(8.36) xline(18.15) xlabel(0.41 "<25% percentile" 8.36 "median" 18.15 ">75% percentile") saving("Y:\Project\E555111_Scarcity_and_Resource_Efficiency\Data\Spatial analysis\Regression results\Factors\Mortality_NORCDRC.gph", replace)
est store Margins_NORCDRC_Mortality

outreg2 [Margins_CuMnZn_Mortality Margins_CaMg_Mortality Margins_NORCDRC_Mortality] using "C:\Child_Mortality_Margins.doc", replace 

/* Child Stunting*/
reghdfe  childStunt Cu_Mn_Zn Ca_Mg N_ORCDRC hierarchy malaria c.Cu_Mn_Zn#c.malaria c.Ca_Mg#c.malaria c.N_ORCDRC#c.malaria ln_pop lightDum ln_capDist ln_coastDistNear ln_borderDist Landlocked, absorb(constant) vce(cluster regionCode country2)
est store Model7b

margins,  dydx(Cu_Mn_Zn) at(malaria=(0(4)36)) post
marginsplot, recast(line) recastci(rarea) title("Marginal effects (90% C.I.) on child stunting of more Cu, Mn and Zn in soils") yline(0) xline(0.41) xline(8.36) xline(18.15) xlabel(0.41 "<25% percentile" 8.36 "median" 18.15 ">75% percentile") saving("Y:\Project\E555111_Scarcity_and_Resource_Efficiency\Data\Spatial analysis\Regression results\Factors\Stunting_CuMnZn.gph", replace)
est store Margins_CuMnZn_Stunting

reghdfe  childStunt Cu_Mn_Zn Ca_Mg N_ORCDRC hierarchy malaria c.Cu_Mn_Zn#c.malaria c.Ca_Mg#c.malaria c.N_ORCDRC#c.malaria ln_pop lightDum ln_capDist ln_coastDistNear ln_borderDist Landlocked, absorb(constant) vce(cluster regionCode country2)

margins,  dydx(Ca_Mg) at(malaria=(0(4)36)) post
marginsplot, recast(line) recastci(rarea) title("Marginal effects (90% C.I.) on child stunting of more Ca and Mg in soils") yline(0) xline(0.41) xline(8.36) xline(18.15) xlabel(0.41 "<25% percentile" 8.36 "median" 18.15 ">75% percentile") saving("Y:\Project\E555111_Scarcity_and_Resource_Efficiency\Data\Spatial analysis\Regression results\Factors\Stunting_CaMg.gph", replace)
est store Margins_CaMg_Stunting

reghdfe  childStunt Cu_Mn_Zn Ca_Mg N_ORCDRC hierarchy malaria c.Cu_Mn_Zn#c.malaria c.Ca_Mg#c.malaria c.N_ORCDRC#c.malaria ln_pop lightDum ln_capDist ln_coastDistNear ln_borderDist Landlocked, absorb(constant) vce(cluster regionCode country2)

margins,  dydx(N_ORCDRC) at(malaria=(0(4)36)) post
marginsplot, recast(line) recastci(rarea) title("Marginal effects (90% C.I.) on child stunting of more N and OMC in soils") yline(0) xline(0.41) xline(8.36) xline(18.15) xlabel(0.41 "<25% percentile" 8.36 "median" 18.15 ">75% percentile") saving("Y:\Project\E555111_Scarcity_and_Resource_Efficiency\Data\Spatial analysis\Regression results\Factors\Stunting_NORCDRC.gph", replace)
est store Margins_NORCDRC_Stunting

outreg2 [Margins_CuMnZn_Stunting Margins_CaMg_Stunting Margins_NORCDRC_Stunting] using "C:\Child_Stunting_Margins.doc", replace

/* Child Wasting*/
reghdfe  childWast Cu_Mn_Zn Ca_Mg N_ORCDRC hierarchy malaria c.Cu_Mn_Zn#c.malaria c.Ca_Mg#c.malaria c.N_ORCDRC#c.malaria ln_pop lightDum ln_capDist ln_coastDistNear ln_borderDist Landlocked, absorb(constant) vce(cluster regionCode country2)
est store Model7c

margins,  dydx(Cu_Mn_Zn) at(malaria=(0(4)36)) post
marginsplot, recast(line) recastci(rarea) title("Marginal effects (90% C.I.) on child wasting of more Cu, Mn and Zn in soils") yline(0) xline(0.41) xline(8.36) xline(18.15) xlabel(0.41 "<25% percentile" 8.36 "median" 18.15 ">75% percentile") saving("Y:\Project\E555111_Scarcity_and_Resource_Efficiency\Data\Spatial analysis\Regression results\Factors\Wasting_CuMnZn.gph", replace)
est store Margins_CuMnZn_Wasting

reghdfe  childWast Cu_Mn_Zn Ca_Mg N_ORCDRC hierarchy malaria c.Cu_Mn_Zn#c.malaria c.Ca_Mg#c.malaria c.N_ORCDRC#c.malaria ln_pop lightDum ln_capDist ln_coastDistNear ln_borderDist Landlocked, absorb(constant) vce(cluster regionCode country2)

margins,  dydx(Ca_Mg) at(malaria=(0(4)36)) post
marginsplot, recast(line) recastci(rarea) title("Marginal effects (90% C.I.) on child wasting of more Ca and Mg in soils") yline(0) xline(0.41) xline(8.36) xline(18.15) xlabel(0.41 "<25% percentile" 8.36 "median" 18.15 ">75% percentile") saving("Y:\Project\E555111_Scarcity_and_Resource_Efficiency\Data\Spatial analysis\Regression results\Factors\Wasting_CaMg.gph", replace)
est store Margins_CaMg_Wasting

reghdfe  childWast Cu_Mn_Zn Ca_Mg N_ORCDRC hierarchy malaria c.Cu_Mn_Zn#c.malaria c.Ca_Mg#c.malaria c.N_ORCDRC#c.malaria ln_pop lightDum ln_capDist ln_coastDistNear ln_borderDist Landlocked, absorb(constant) vce(cluster regionCode country2)

margins,  dydx(N_ORCDRC) at(malaria=(0(4)36)) post
marginsplot, recast(line) recastci(rarea) title("Marginal effects (90% C.I.) on child wasting of more N and OMC in soils") yline(0) xline(0.41) xline(8.36) xline(18.15) xlabel(0.41 "<25% percentile" 8.36 "median" 18.15 ">75% percentile") saving("Y:\Project\E555111_Scarcity_and_Resource_Efficiency\Data\Spatial analysis\Regression results\Factors\Wasting_NORCDRC.gph", replace)
est store Margins_NORCDRC_Wasting

outreg2 [Margins_CuMnZn_Wasting Margins_CaMg_Wasting Margins_NORCDRC_Wasting] using "C:\Child_Wasting_Margins.doc", replace

/* Child Underweight*/
reghdfe  childUnder Cu_Mn_Zn Ca_Mg N_ORCDRC hierarchy malaria c.Cu_Mn_Zn#c.malaria c.Ca_Mg#c.malaria c.N_ORCDRC#c.malaria ln_pop lightDum ln_capDist ln_coastDistNear ln_borderDist Landlocked, absorb(constant) vce(cluster regionCode country2)
est store Model7d

margins,  dydx(Cu_Mn_Zn) at(malaria=(0(4)36)) post
marginsplot, recast(line) recastci(rarea) title("Marginal effects (90% C.I.) on child underweight of more Cu, Mn and Zn in soils") yline(0) xline(0.41) xline(8.36) xline(18.15) xlabel(0.41 "<25% percentile" 8.36 "median" 18.15 ">75% percentile") saving("Y:\Project\E555111_Scarcity_and_Resource_Efficiency\Data\Spatial analysis\Regression results\Factors\Underweight_CuMnZn.gph", replace)
est store Margins_CuMnZn_Underweight

reghdfe  childUnder Cu_Mn_Zn Ca_Mg N_ORCDRC hierarchy malaria c.Cu_Mn_Zn#c.malaria c.Ca_Mg#c.malaria c.N_ORCDRC#c.malaria ln_pop lightDum ln_capDist ln_coastDistNear ln_borderDist Landlocked, absorb(constant) vce(cluster regionCode country2)

margins,  dydx(Ca_Mg) at(malaria=(0(4)36)) post
marginsplot, recast(line) recastci(rarea) title("Marginal effects (90% C.I.) on child underweight of more Ca and Mg in soils")yline(0) xline(0.41) xline(8.36) xline(18.15) xlabel(0.41 "<25% percentile" 8.36 "median" 18.15 "75% percentile") saving("Y:\Project\E555111_Scarcity_and_Resource_Efficiency\Data\Spatial analysis\Regression results\Factors\Underweight_CaMg.gph", replace)
est store Margins_CaMg_Underweight

reghdfe  childUnder Cu_Mn_Zn Ca_Mg N_ORCDRC hierarchy malaria c.Cu_Mn_Zn#c.malaria c.Ca_Mg#c.malaria c.N_ORCDRC#c.malaria ln_pop lightDum ln_capDist ln_coastDistNear ln_borderDist Landlocked, absorb(constant) vce(cluster regionCode country2)

margins,  dydx(N_ORCDRC) at(malaria=(0(4)36)) post
marginsplot, recast(line) recastci(rarea) title("Marginal effects (90% C.I.) on child underweight of more N and OMC in soils") yline(0) xline(0.41) xline(8.36) xline(18.15) xlabel(0.41 "<25% percentile" 8.36 "median" 18.15 ">75% percentile") saving("Y:\Project\E555111_Scarcity_and_Resource_Efficiency\Data\Spatial analysis\Regression results\Factors\Underweight_NORCDRC.gph", replace)
est store Margins_NORCDRC_Underweight

outreg2 [Margins_CuMnZn_Underweight Margins_CaMg_Underweight Margins_NORCDRC_Underweight] using "C:\Child_Underweight_Margins.doc", replace

outreg2 [Model7a Model7b Model7c Model7d] using "C:\Reg7_Nutrient_Factors.doc", replace

*Organise estimates by <Child Mortality>
outreg2 [Model1a Model2a Model3a Model4a Model5a Model6a Model7a] using "C:\Child_Mortality_Levels.doc", replace

*Organise estimates by <Child Stunting>
outreg2 [Model1b Model2b Model3b Model4b Model5b Model6b Model7b] using "C:\Child_Stunting_Levels.doc", replace

*Organise estimates by <Child Wasting>
outreg2 [Model1c Model2c Model3c Model4c Model5c Model6c Model7c] using "C:\Child_Wasting_Levels.doc", replace

*Organise estimates by <Child Underweight>
outreg2 [Model1d Model2d Model3d Model4d Model5d Model6d Model7d] using "C:\Child_Underweight_Levels.doc", replace
