# Supplementary material for: Better soils for healthier lives? An econometric assessment of the link between soil nutrients and malnutrition in Sub-Saharan Africa
Source: PLoS One. 2019 Jan 17;14(1):e0210642. doi: 10.1371/journal.pone.0210642 (PMC6336299; doi:10.1371/journal.pone.0210642)
Supplement: S1 Dataset — (ZIP) [file pone.0210642.s001.zip › Main_Commands.txt]

* These are codes written for STATA!
* Estimate impact of soil nutrient availability on malnutrition - Main Procedure
* Data file provided for submission to PLOS One is saved as Comma Seperated File (*.csv). 
* It needs to be loaded in Stata first, and saved as a Stata Data File (*.dta).
use "C:\data_SSA_soils_vs_development_final.dta", clear

set more off

* Extend data set: add dummies for micronutrients indicating do "C:\2 Generate micronutrient dummies.do"
do "C:\2 Generate micronutrient dummies.do"
save "C:\data_SSA_soils_vs_development_more_dummies_final.dta", replace

*Regress soils (factor analysis and levels) night time lighting and institutions on health outcomes - data at pixel level
do "C:\3 Regression_with_factor_variables.do"
